# Supplementary material for: Associations Between 24-h Movement Behaviors and Macronutrient Intake Among Students Aged 6–17 Years: Insights from the China Health and Nutrition Survey
Source: Nutrients. 2025 Oct 17;17(20):3262. doi: 10.3390/nu17203262 (PMC12567218; doi:10.3390/nu17203262)
Supplement: Supplementary file 1 [file nutrients-17-03262-s001.zip]

Archive with 1 entries (1 files):
- nutrients-3917508-supplementary.pdf
